# Supplementary material for: Comparative evaluation of long-term preservation methods for morphologically distinct bacteriophages
Source: Microbiol Spectr. 2025 Apr 16;13(7):e01442-24. doi: 10.1128/spectrum.01442-24 (PMC12211016; doi:10.1128/spectrum.01442-24)
Supplement: Supplemental tables — Tables S1 to S6. [file spectrum.01442-24-s0002.xlsx]

## Sheet: Table S1
Table S1. phage concentraion (Log10 PFU/mL) of T4, T7, MS2 and PhiX174 in SM and LB before storage
Phage initial concentration	Mean ± SD (Log10 PFU/mL)
	SM		LB
T4	9.32 ± 0.33	8.25 ± 0.21	9.73 ± 0.05	8.56 ± 0.43
T7	9.66 ± 0.16	8.56 ± 0.21	9.88 ± 0.10	8.82 ± 0.21
PhiX174	9.51 ± 0.13	8.66 ± 0.17	9.61 ± 0.01	8.59 ± 0.09
MS2	9.74 ± 0.22	8.52 ± 0.06	9.27 ± 0.14	8.28 ± 0.02
Mean phage titer (PFU/mL) ± standard deviation (SD) of three replicates.

## Sheet: Table S2
			Table S2. Comparison of phage stability of T4, T7, PhiX174 and MS2 at two initial concentrations (108 PFU/mL vs. 109 PFU/mL) after 24 months of storage under different conditions.
			Phage	Buffer	Conditions	Mean ± SD (Log10 PFU/ml)		Difference	P value	Significance
						108 (PFU/mL)	109 (PFU/mL)
			T4	SM	4°C	-5.89 ± 0.39	-0.36 ± 0.05	5.533	0.0085	**
					-20°C	-2.55 ± 0.00	-1.27 ± 0.00	1.281	0.816	ns
					-80°C	-2.49 ± 0.16	-1.87 ± 0.12	0.6163	>0.9999	ns
					LN2	-2.03 ± 0.10	-1.99 ± 0.20	0.04067	>0.9999	ns
					LN2 w/o glycerol	-4.80 ± 0.02	-4.06 ± 0.23	0.7383	>0.9999	ns
				LB	4°C	-0.12 ± 0.16	-0.22 ± 0.13	0.1023	>0.9999	ns
					-20°C	-1.97 ± 0.44	-2.28 ± 0.07	0.3123	>0.9999	ns
					-80°C	-3.37 ± 0.08	-3.90 ± 0.13	0.5267	>0.9999	ns
					LN2	-2.27 ± 0.10	-3.70 ± 0.04	1.43	>0.9999	ns
					LN2 w/o glycerol	-0.33 ± 0.21	-0.68 ± 0.04	0.3573	>0.9999	ns
			T7	SM	4°C	-4.73 ± 0.16	-0.16 ± 0.19	4.577	0.4683	ns
					-20°C	-1.53 ± 0.07	-1.07 ± 0.39	0.4537	>0.9999	ns
					-80°C	-0.09 ± 0.07	-0.04 ± 0.03	0.044	>0.9999	ns
					LN2	-0.05 ± 0.10	0.04 ± 0.04	0.09567	>0.9999	ns
					LN2 w/o glycerol	-2.37 ± 0.01	-2.14 ± 0.18	0.2323	>0.9999	ns
				LB	4°C	-0.31 ± 0.09	-0.56 ± 0.07	0.2473	>0.9999	ns
					-20°C	0.13 ± 0.04	-0.01 ± 0.06	0.1397	>0.9999	ns
					-80°C	-0.25 ± 0.42	-0.03 ± 0.02	0.2183	>0.9999	ns
					LN2	0.00 ± 0.08	0.08 ± 0.21	0.077	>0.9999	ns
					LN2 w/o glycerol	0.08 ± 0.05	-0.05 ± 0.08	0.1317	>0.9999	ns
			Phage	Buffer	Conditions	Mean ± SD (Log10 PFU/ml)		Difference	P value	Significance
					Conditions	108 (PFU/mL)	109 (PFU/mL)
			MS2	SM	4°C	-8.52 ± 0.00	-9.74 ± 0.00	1.23	>0.9999	ns
					-20°C	-0.20 ± 0.13	0.03 ± 0.07	0.23	>0.9999	ns
					-80°C	0.00 ± 0.13	0.25 ± 0.13	0.256	>0.9999	ns
					LN2	0.16 ± 0.10	0.05 ± 0.09	0.1183	>0.9999	ns
					LN2 w/o glycerol	-1.04 ± 0.16	-0.74 ± 0.09	0.2987	>0.9999	ns
				LB	4°C	-0.63 ± 0.10	-0.59 ± 0.15	0.03333	>0.9999	ns
					-20°C	0.03 ± 0.20	-0.02 ± 0.18	0.04733	>0.9999	ns
					-80°C	0.16 ± 0.05	0.00 ± 0.11	0.1593	>0.9999	ns
					LN2	0.21 ± 0.12	0.17 ± 0.05	0.03867	>0.9999	ns
					LN2 w/o glycerol	0.00 ± 0.11	0.04 ± 0.12	0.03467	>0.9999	ns
			PhiX174	SM	4°C	-1.54 ± 0.09	-1.45 ± 0.16	0.08533	>0.9999	ns
					-20°C	-0.29 ± 0.11	-0.35 ± 0.07	0.05767	>0.9999	ns
					-80°C	-0.19 ± 0.09	-0.14 ± 0.08	0.047	>0.9999	ns
					LN2	-0.14 ± 0.10	-0.10 ± 0.26	0.03933	>0.9999	ns
					LN2 w/o glycerol	-0.13 ± 0.07	-0.42 ± 0.19	0.2883	>0.9999	ns
				LB	4°C	-1.87 ± 0.02	-2.13 ± 0.09	0.2592	>0.9999	ns
					-20°C	0.37 ± 0.07	0.29 ± 0.05	0.0745	>0.9999	ns
					-80°C	0.32 ± 0.05	0.19 ± 0.04	0.1333	>0.9999	ns
					LN2	0.35 ± 0.06	0.23 ± 0.09	0.1227	>0.9999	ns
					LN2 w/o glycerol	0.36 ± 0.11	0.19 ± 0.10	0.1723	>0.9999	ns
			The table Data displays the reduction in phage titer (Log10 PFU/mL) after 24 months of storage across various storage conditions and buffers. Data are presented as mean ± SD of three replicates for each condition at 24 months post-preservation. The p-values were calculated using the Kruskal-Wallis test, followed by Dunn's test to compare phage stability between two initial concentrations for each…

## Sheet: Table S3
		Tab. S3. Comparison of phage titer reduction (Log10 PFU/ml) of T4, PhiX174, T7 and MS2 storaed in LB, SM, SMG and phage buffer at the 24th month of preservation.
		Phage	Initial concentration	Temperature	Buffer	Loss in Log10		Difference	Adjusted P value	Significance
		T4	109 PFU/ml	4°C	SM vs. LB	-0.36 ± 0.05	-0.22 ± 0.13	0.132	>0.9999	ns
					SM vs. Phage buffer	-0.36 ± 0.05	-3.26 ± 0.14	2.907	>0.9999	ns
					LB vs. SMG	-0.22 ± 0.13	-0.19 ± 0.01	0.03733	>0.9999	ns
					LB vs. Phage buffer	-0.22 ± 0.13	-3.26 ± 0.14	3.039	0.0885	ns
					SMG vs. Phage buffer	-0.19 ± 0.01	-3.26 ± 0.14	3.076	0.0885	ns
				-20°C	SM vs. LB	-1.27 ± 0.00	-2.28 ± 0.07	1.016	0.4119	ns
					SM vs. Phage buffer	-1.27 ± 0.00	-2.17 ± 0.19	0.9027	0.8178	ns
					LB vs. SMG	-2.28 ± 0.07	-1.07 ± 0.21	1.12	0.1144	ns
					LB vs. Phage buffer	-2.28 ± 0.07	-2.17 ± 0.19	0.1133	>0.9999	ns
					SMG vs. Phage buffer	-1.07 ± 0.21	-2.17 ± 0.19	1.097	0.2903	ns
				-80°C	SM vs. LB	-1.87 ± 0.12	-3.90 ± 0.13	2.025	0.5366	ns
					SM vs. Phage buffer	-1.87 ± 0.12	-1.98 ± 0.12	0.1077	>0.9999	ns
					LB vs. SMG	-3.90 ± 0.13	-1.23 ± 0.16	2.67	0.0134	*
					LB vs. Phage buffer	-3.90 ± 0.13	-1.98 ± 0.12	1.92	>0.9999	ns
					SMG vs. Phage buffer	-1.23 ± 0.16	-1.98 ± 0.12	0.753	0.5366	ns
				LN2	SM vs. LB	-1.99 ± 0.20	-3.70 ± 0.04	1.709	0.2492	ns
					SM vs. Phage buffer	-1.99 ± 0.20	-2.71 ± 0.06	0.719	>0.9999	ns
					LB vs. SMG	-3.70 ± 0.04	-1.86 ± 0.01	1.84	0.0134	*
					LB vs. Phage buffer	-3.70 ± 0.04	-2.71 ± 0.06	0.99	>0.9999	ns
					SMG vs. Phage buffer	-1.86 ± 0.01	-2.71 ± 0.06	0.854	0.2492	ns
			108 PFU/mL	4°C	SM vs. LB	-5.89 ± 0.39	-0.12 ± 0.16	5.77	0.0022	**
				-20°C	SM vs. LB	-2.55 ± 0.00	-1.97 ± 0.44	0.5773	>0.9999	ns
				-80°C	SM vs. LB	-2.49 ± 0.16	-3.37 ± 0.08	0.8817	>0.9999	ns
				LN2	SM vs. LB	-2.03 ± 0.10	-2.27 ± 0.10	0.239	>0.9999	ns
		T7	109 PFU/mL	4°C	SM vs. LB	-0.16 ± 0.19	-0.56 ± 0.07	0.407	>0.9999	ns
				-20°C	SM vs. LB	-1.07 ± 0.39	-0.01 ± 0.06	1.07	0.3904	ns
				-80°C	SM vs. LB	-0.04 ± 0.03	-0.03 ± 0.02	0.01317	>0.9999	ns
				LN2	SM vs. LB	0.04 ± 0.04	0.08 ± 0.21	0.037	>0.9999	ns
			108 PFU/mL	4°C	SM vs. LB	-4.73 ± 0.16	-0.31 ± 0.09	4.42	>0.9999	ns
				-20°C	SM vs. LB	-1.53 ± 0.07	0.13 ± 0.04	1.66	0.036	*
				-80°C	SM vs. LB	-0.09 ± 0.07	-0.25 ± 0.42	0.1612	>0.9999	ns
				LN2	SM vs. LB	-0.05 ± 0.10	0.00 ± 0.08	0.05567	>0.9999	ns
		PhiX174	109 PFU/mL	4°C	SM vs. LB	-1.45 ± 0.16	-2.13 ± 0.09	0.6787	>0.9999	ns
					SM vs. Phage buffer	-1.45 ± 0.16	-1.09 ± 0.05	0.3627	>0.9999	ns
					LB vs. SMG	-2.13 ± 0.09	-0.58 ± 0.15	1.55	0.0134	*
					LB vs. Phage buffer	-2.13 ± 0.09	-1.09 ± 0.05	1.04	0.2492	ns
					SMG vs. Phage buffer	-0.58 ± 0.15	-1.09 ± 0.05	0.5063	>0.9999	ns
				-20°C	SM vs. LB	-0.35 ± 0.07	0.29 ± 0.05	0.638	0.03	*
					SM vs. Phage buffer	-0.35 ± 0.07	0.08 ± 0.04	0.427	0.389	ns
					LB vs. SMG	0.29 ± 0.05	0.09 ± 0.13	0.1993	0.8232	ns
					LB vs. Phage buffer	0.29 ± 0.05	0.08 ± 0.04	0.211	>0.9999	ns
					SMG vs. Phage buffer	0.09 ± 0.13	0.08 ± 0.04	0.01167	>0.9999	ns
				-80°C	SM vs. LB	-0.14 ± 0.08	0.19 ± 0.04	0.3287	>0.9999	ns
					SM vs. Phage buffer	-0.14 ± 0.08	0.31 ± 0.09	0.4497	0.0885	ns
					LB vs. SMG	0.19 ± 0.04	0.33 ± 0.14	0.141	>0.9999	ns
					LB vs. Phage buffer	0.19 ± 0.04	0.31 ± 0.09	0.121	>0.9999	ns
					SMG vs. Phage buffer	0.33 ± 0.14	0.31 ± 0.09	0.02	>0.9999	ns
				LN2	SM vs. LB	-0.10 ± 0.26	0.23 ± 0.09	0.3313	0.6775	ns
					SM vs. Phage buffer	-0.10 ± 0.26	0.00 ± 0.36	0.1033	>0.9999	ns
					LB vs. SMG	0.23 ± 0.09	0.23 ± 0.05	0.003	>0.9999	ns
					LB vs. Phage buffer	0.23 ± 0.09	0.00 ± 0.36	0.228	>0.9999	ns
					SMG vs. Phage buffer	0.23 ± 0.05	0.00 ± 0.36	0.231	>0.9999	ns
			108 PFU/mL	4°C	SM vs. LB	-1.54 ± 0.09	-1.87 ± 0.02	0.3342	>0.9999	ns
				-20°C	SM vs. LB	-0.29 ± 0.11	0.37 ± 0.07	0.6548	0.3866	ns
				-80°C	SM vs. LB	-0.19 ± 0.09	0.32 ± 0.05	0.509	>0.9999	ns
				LN2	SM vs. LB	-0.14 ± 0.10	0.35 ± 0.06	0.4933	>0.9999	ns
		MS2	109 PFU/mL	4°C	SM vs. LB	-9.74 ± 0.00	-0.59 ± 0.15	9.15	>0.9999	ns
				-20°C	SM vs. LB	0.03 ± 0.07	-0.02 ± 0.18	0.04433	>0.9999	ns
				-80°C	SM vs. LB	0.25 ± 0.13	0.00 ± 0.11	0.2553	>0.9999	ns
				LN2	SM vs. LB	0.05 ± 0.09	0.17 ± 0.05	0.122	>0.9999	ns
			108 PFU/mL	4°C	SM vs. LB	-8.52 ± 0.00	-0.63 ± 0.10	7.89	>0.9999	ns
				-20°C	SM vs. LB	-0.20 ± 0.13	0.03 ± 0.20	0.233	>0.9999	ns
				-80°C	SM vs. LB	0.00 ± 0.13	0.16 ± 0.05	0.16	>0.9999	ns
				LN2	SM vs. LB	0.16 ± 0.10	0.21 ± 0.12	0.04233	>0.9999	ns
		The table Data displays the reduction in phage titer (Log10 PFU/ml) after 24 months of storage across various storage conditions and buffers. Data are presented as mean ± SD of three replicates for each condition at 24 months post-preservation. The p-values were calculated using the Kruskal-Wallis test, followed by Dunn's test to compare phage stability between each storage temperature. Mean log1…

## Sheet: Table S4
Table S4. Comparison of phage titer reduction (Log10 PFU/ml) of T4, PhiX174, T7 and MS2 stored between 4°C, -20°C, -80°C and snap-frozen in liquid nitrogen at the 24th month of preservation.
Phage	Initial concentration	Buffer	Temperature	Titer reduction (Log10 PFU/ml)		Difference	Adjusted P value	Significance		Phage	Initial concentration	Buffer	Temperature	Titer reduction (Log10 PFU/ml)		Difference	Adjusted P value	Significance
T4	109 PFU/mL	LB	4°C vs. -20°C	-0.22 ± 0.13	-2.28 ± 0.07	2.06	>0.9999	ns		PhiX174	109 PFU/mL	LB	4°C vs. -20°C	-2.13 ± 0.09	0.29 ± 0.05	2.42	0.0795	ns
			4°C vs. -80°C	-0.22 ± 0.13	-3.90 ± 0.13	3.67	0.0134	*					4°C vs. -80°C	-2.13 ± 0.09	0.19 ± 0.04	2.31	0.8379	ns
			4°C vs. LN2	-0.22 ± 0.13	-3.70 ± 0.04	3.48	0.2492	ns					4°C vs. LN2	-2.13 ± 0.09	0.23 ± 0.09	2.36	0.2183	ns
			-20°C vs. -80°C	-2.28 ± 0.07	-3.90 ± 0.13	1.62	0.2492	ns					-20°C vs. -80°C	0.29 ± 0.05	0.19 ± 0.04	0.11	>0.9999	ns
			-20°C vs. LN2	-2.28 ± 0.07	-3.70 ± 0.04	1.42	>0.9999	ns					-20°C vs. LN2	0.29 ± 0.05	0.23 ± 0.09	0.06	>0.9999	ns
			-80°C vs. LN2	-3.90 ± 0.13	-3.70 ± 0.04	0.2	>0.9999	ns					-80°C vs. LN2	0.19 ± 0.04	0.23 ± 0.09	0.05	>0.9999	ns
		SM	4°C vs. -20°C	-0.36 ± 0.05	-1.27 ± 0.00	0.91	>0.9999	ns				SM	4°C vs. -20°C	-1.45 ± 0.16	-0.35 ± 0.07	1.1	>0.9999	ns
			4°C vs. -80°C	-0.36 ± 0.05	-1.87 ± 0.12	1.52	0.1144	ns					4°C vs. -80°C	-1.45 ± 0.16	-0.14 ± 0.08	1.31	0.0552	ns
			4°C vs. LN2	-0.36 ± 0.05	-1.99 ± 0.20	1.64	0.0816	ns					4°C vs. LN2	-1.45 ± 0.16	-0.10 ± 0.26	1.35	0.1045	ns
			-20°C vs. -80°C	-1.27 ± 0.00	-1.87 ± 0.12	0.61	>0.9999	ns					-20°C vs. -80°C	-0.35 ± 0.07	-0.14 ± 0.08	0.2	0.8462	ns
			-20°C vs. LN2	-1.27 ± 0.00	-1.99 ± 0.20	0.72	>0.9999	ns					-20°C vs. LN2	-0.35 ± 0.07	-0.10 ± 0.26	0.25	>0.9999	ns
			-80°C vs. LN2	-1.87 ± 0.12	-1.99 ± 0.20	0.12	>0.9999	ns					-80°C vs. LN2	-0.14 ± 0.08	-0.10 ± 0.26	0.04	>0.9999	ns
		SMG	4°C vs. -20°C	-0.19 ± 0.01	-1.07 ± 0.21	0.89	>0.9999	ns				SMG	4°C vs. -20°C	-0.58 ± 0.15	0.09 ± 0.13	0.67	>0.9999	ns
			4°C vs. -80°C	-0.19 ± 0.01	-1.23 ± 0.16	1.04	0.4202	ns					4°C vs. -80°C	-0.58 ± 0.15	0.33 ± 0.14	0.91	0.0389	*
			4°C vs. LN2	-0.19 ± 0.01	-1.86 ± 0.01	1.67	0.0134	*					4°C vs. LN2	-0.58 ± 0.15	0.23 ± 0.05	0.82	0.2152	ns
			-20°C vs. -80°C	-1.07 ± 0.21	-1.23 ± 0.16	0.16	>0.9999	ns					-20°C vs. -80°C	0.09 ± 0.13	0.33 ± 0.14	0.23	0.9374	ns
			-20°C vs. LN2	-1.07 ± 0.21	-1.86 ± 0.01	0.78	0.4202	ns					-20°C vs. LN2	0.09 ± 0.13	0.23 ± 0.05	0.14	>0.9999	ns
			-80°C vs. LN2	-1.23 ± 0.16	-1.86 ± 0.01	0.63	>0.9999	ns					-80°C vs. LN2	0.33 ± 0.14	0.23 ± 0.05	0.09	>0.9999	ns
		DSMZ	4°C vs. -20°C	-3.26 ± 0.14	-2.17 ± 0.19	1.09	0.1887	ns				DSMZ	4°C vs. -20°C	-1.09 ± 0.05	0.08 ± 0.04	1.17	>0.9999	ns
			4°C vs. -80°C	-3.26 ± 0.14	-1.98 ± 0.12	1.28	0.0194	*					4°C vs. -80°C	-1.09 ± 0.05	0.31 ± 0.09	1.39	0.0194	*
			4°C vs. LN2	-3.26 ± 0.14	-2.71 ± 0.06	0.55	>0.9999	ns					4°C vs. LN2	-1.09 ± 0.05	0.00 ± 0.36	1.09	0.4202	ns
			-20°C vs. -80°C	-2.17 ± 0.19	-1.98 ± 0.12	0.19	>0.9999	ns					-20°C vs. -80°C	0.08 ± 0.04	0.31 ± 0.09	0.23	0.6775	ns
			-20°C vs. LN2	-2.17 ± 0.19	-2.71 ± 0.06	0.54	>0.9999	ns					-20°C vs. LN2	0.08 ± 0.04	0.00 ± 0.36	0.08	>0.9999	ns
			-80°C vs. LN2	-1.98 ± 0.12	-2.71 ± 0.06	0.73	0.3255	ns					-80°C vs. LN2	0.31 ± 0.09	0.00 ± 0.36	0.3	>0.9999	ns
	108 PFU/mL	LB	4°C vs. -20°C	-0.12 ± 0.16	-1.97 ± 0.44	1.85	>0.9999	ns			108 PFU/mL	LB	4°C vs. -20°C	-1.87 ± 0.02	0.37 ± 0.07	2.24	0.0795	ns
			4°C vs. -80°C	-0.12 ± 0.16	-3.37 ± 0.08	3.25	0.0134	*					4°C vs. -80°C	-1.87 ± 0.02	0.32 ± 0.05	2.19	0.8379	ns
			4°C vs. LN2	-0.12 ± 0.16	-2.27 ± 0.10	2.15	0.5366	ns					4°C vs. LN2	-1.87 ± 0.02	0.35 ± 0.06	2.22	0.2183	ns
			-20°C vs. -80°C	-1.97 ± 0.44	-3.37 ± 0.08	1.4	0.5366	ns					-20°C vs. -80°C	0.37 ± 0.07	0.32 ± 0.05	0.05	>0.9999	ns
			-20°C vs. LN2	-1.97 ± 0.44	-2.27 ± 0.10	0.3	>0.9999	ns					-20°C vs. LN2	0.37 ± 0.07	0.35 ± 0.06	0.01	>0.9999	ns
			-80°C vs. LN2	-3.37 ± 0.08	-2.27 ± 0.10	1.1	>0.9999	ns					-80°C vs. LN2	0.32 ± 0.05	0.35 ± 0.06	0.04	>0.9999	ns
		SM	4°C vs. -20°C	-5.89 ± 0.39	-2.55 ± 0.00	3.34	>0.9999	ns				SM	4°C vs. -20°C	-1.54 ± 0.09	-0.29 ± 0.11	1.25	>0.9999	ns
			4°C vs. -80°C	-5.89 ± 0.39	-2.49 ± 0.16	3.4	0.5332	ns					4°C vs. -80°C	-1.54 ± 0.09	-0.19 ± 0.09	1.35	0.0552	ns
			4°C vs. LN2	-5.89 ± 0.39	-2.03 ± 0.10	3.86	0.0132	*					4°C vs. LN2	-1.54 ± 0.09	-0.14 ± 0.10	1.4	0.1045	ns
			-20°C vs. -80°C	-2.55 ± 0.00	-2.49 ± 0.16	0.06	>0.9999	ns					-20°C vs. -80°C	-0.29 ± 0.11	-0.19 ± 0.09	0.1	0.8462	ns
			-20°C vs. LN2	-2.55 ± 0.00	-2.03 ± 0.10	0.52	0.5332	ns					-20°C vs. LN2	-0.29 ± 0.11	-0.14 ± 0.10	0.15	>0.9999	ns
			-80°C vs. LN2	-2.49 ± 0.16	-2.03 ± 0.10	0.46	>0.9999	ns					-80°C vs. LN2	-0.19 ± 0.09	-0.14 ± 0.10	0.05	>0.9999	ns
T7	109 PFU/mL	LB	4°C vs. -20°C	-0.56 ± 0.07	-0.01 ± 0.06	0.56	0.2492	ns		MS2	109 PFU/mL	LB	4°C vs. -20°C	-0.59 ± 0.15	-0.02 ± 0.18	0.58	0.5366	ns
			4°C vs. -80°C	-0.56 ± 0.07	-0.03 ± 0.02	0.53	0.3255	ns					4°C vs. -80°C	-0.59 ± 0.15	0.00 ± 0.11	0.59	0.6775	ns
			4°C vs. LN2	-0.56 ± 0.07	0.08 ± 0.21	0.64	0.1887	ns					4°C vs. LN2	-0.59 ± 0.15	0.17 ± 0.05	0.76	0.0279	*
			-20°C vs. -80°C	-0.01 ± 0.06	-0.03 ± 0.02	0.02	>0.9999	ns					-20°C vs. -80°C	-0.02 ± 0.18	0.00 ± 0.11	0.01	>0.9999	ns
			-20°C vs. LN2	-0.01 ± 0.06	0.08 ± 0.21	0.09	>0.9999	ns					-20°C vs. LN2	-0.02 ± 0.18	0.17 ± 0.05	0.18	>0.9999	ns
			-80°C vs. LN2	-0.03 ± 0.02	0.08 ± 0.21	0.11	>0.9999	ns					-80°C vs. LN2	0.00 ± 0.11	0.17 ± 0.05	0.17	>0.9999	ns
		SM	4°C vs. -20°C	-0.16 ± 0.19	-1.07 ± 0.39	0.92	>0.9999	ns				SM	4°C vs. -20°C	-9.74 ± 0.00	0.03 ± 0.07	9.77	0.92	ns
			4°C vs. -80°C	-0.16 ± 0.19	-0.04 ± 0.03	0.11	>0.9999	ns					4°C vs. -80°C	-9.74 ± 0.00	0.25 ± 0.13	10	0.0122	*
			4°C vs. LN2	-0.16 ± 0.19	0.04 ± 0.04	0.2	0.8281	ns					4°C vs. LN2	-9.74 ± 0.00	0.05 ± 0.09	9.79	0.5859	ns
			-20°C vs. -80°C	-1.07 ± 0.39	-0.04 ± 0.03	1.03	>0.9999	ns					-20°C vs. -80°C	0.03 ± 0.07	0.25 ± 0.13	0.23	0.5859	ns
			-20°C vs. LN2	-1.07 ± 0.39	0.04 ± 0.04	1.12	0.0571	ns					-20°C vs. LN2	0.03 ± 0.07	0.05 ± 0.09	0.02	>0.9999	ns
			-80°C vs. LN2	-0.04 ± 0.03	0.04 ± 0.04	0.08	>0.9999	ns					-80°C vs. LN2	0.25 ± 0.13	0.05 ± 0.09	0.21	0.92	ns
	108 PFU/mL	LB	4°C vs. -20°C	-0.31 ± 0.09	0.13 ± 0.04	0.45	0.0395	*			108 PFU/mL	LB	4°C vs. -20°C	-0.63 ± 0.10	0.03 ± 0.20	0.66	0.6775	ns
			4°C vs. -80°C	-0.31 ± 0.09	-0.25 ± 0.42	0.07	>0.9999	ns					4°C vs. -80°C	-0.63 ± 0.10	0.16 ± 0.05	0.79	0.1887	ns
			4°C vs. LN2	-0.31 ± 0.09	0.00 ± 0.08	0.32	>0.9999	ns					4°C vs. LN2	-0.63 ± 0.10	0.21 ± 0.12	0.83	0.1045	ns
			-20°C vs. -80°C	0.13 ± 0.04	-0.25 ± 0.42	0.38	0.2492	ns					-20°C vs. -80°C	0.03 ± 0.20	0.16 ± 0.05	0.13	>0.9999	ns
			-20°C vs. LN2	0.13 ± 0.04	0.00 ± 0.08	0.13	>0.9999	ns					-20°C vs. LN2	0.03 ± 0.20	0.21 ± 0.12	0.17	>0.9999	ns
			-80°C vs. LN2	-0.25 ± 0.42	0.00 ± 0.08	0.25	>0.9999	ns					-80°C vs. LN2	0.16 ± 0.05	0.21 ± 0.12	0.05	>0.9999	ns
		SM	4°C vs. -20°C	-4.73 ± 0.16	-1.53 ± 0.07	3.2	>0.9999	ns				SM	4°C vs. -20°C	-8.52 ± 0.00	-0.20 ± 0.13	8.32	>0.9999	ns
			4°C vs. -80°C	-4.73 ± 0.16	-0.09 ± 0.07	4.65	0.1908	ns					4°C vs. -80°C	-8.52 ± 0.00	0.00 ± 0.13	8.52	0.2407	ns
			4°C vs. LN2	-4.73 ± 0.16	-0.05 ± 0.10	4.68	0.0406	*					4°C vs. LN2	-8.52 ± 0.00	0.16 ± 0.10	8.68	0.0182	*
			-20°C vs. -80°C	-1.53 ± 0.07	-0.09 ± 0.07	1.44	>0.9999	ns					-20°C vs. -80°C	-0.20 ± 0.13	0.00 ± 0.13	0.2	>0.9999	ns
			-20°C vs. LN2	-1.53 ± 0.07	-0.05 ± 0.10	1.48	0.6573	ns					-20°C vs. LN2	-0.20 ± 0.13	0.16 ± 0.10	0.36	0.4085	ns
			-80°C vs. LN2	-0.09 ± 0.07	-0.05 ± 0.10	0.03	>0.9999	ns					-80°C vs. LN2	0.00 ± 0.13	0.16 ± 0.10	0.17	>0.9999	ns
The table Data displays the reduction in phage titer (Log10 PFU/mL) after 24 months of storage across various storage conditions and buffers. Data are presented as mean ± SD of three replicates for each condition at 24 months post-preservation. The p-values were calculated using the Kruskal-Wallis test, followed by Dunn's test to compare phage stability between each storage temperature. Mean log1…

## Sheet: Table S5
Table S5. Comparison of phage titer reduction (Log10 PFU/mL) between T4, T7, MS2, and PhiX174 phages storaed with and without cryopreservative in Log10 PFU/mL.
Phage	Temperature	Initial concentration	Buffer	Loss in Log10		Difference	P value	Significance
				-Glycerol	+Glycerol
T4	LN2	109 PFU/mL	LB	-0.68 ± 0.04	-3.70 ± 0.04	3.02	>0.9999	ns
			SM	-4.06 ± 0.23	-1.99 ± 0.20	2.07	0.109	ns
			SMG	-1.03 ± 0.03	-1.86 ± 0.01	0.82	>0.9999	ns
			DSMZ	-0.69 ± 0.04	-2.71 ± 0.06	2.02	0.5858	ns
T7	LN2	109 PFU/mL	LB	-0.05 ± 0.08	0.08 ± 0.21	0.1257	>0.9999	ns
			SM	-2.14 ± 0.18	0.04 ± 0.04	2.18	0.0552	ns
MS2	LN2	109 PFU/mL	LB	0.04 ± 0.12	0.17 ± 0.05	0.1307	0.6775	ns
			SM	-0.74 ± 0.09	0.05 ± 0.09	0.7867	0.6775	ns
PhiX174	LN2	109 PFU/mL	LB	0.19 ± 0.10	0.23 ± 0.09	0.04533	>0.9999	ns
			SM	-0.42 ± 0.19	-0.10 ± 0.26	0.3213	>0.9999	ns
			SMG	0.11 ± 0.05	0.23 ± 0.05	0.1197	>0.9999	ns
			DSMZ	0.08 ± 0.15	0.00 ± 0.36	0.07467	>0.9999	ns
Phage	Buffer	Initial concentration	Temperature	Loss in Log10		Difference	P value	Significance
				-Gelatin	+Gelatin
T4	SM	109 PFU/mL	4°C	-0.36 ± 0.05	-0.19 ± 0.01	0.1693	>0.9999	ns
			-20°C	-1.27 ± 0.00	-1.07 ± 0.21	0.1947	>0.9999	ns
			-80°C	-1.87 ± 0.12	-1.23 ± 0.16	0.6453	>0.9999	ns
			LN2	-1.99 ± 0.20	-1.86 ± 0.01	0.135	>0.9999	ns
			LN2 w/o glycerol	-4.06 ± 0.23	-1.03 ± 0.03	3.03	0.4357	ns
PhiX174	SM	109 PFU/mL	4°C	-1.45 ± 0.16	-0.58 ± 0.15	0.869	>0.9999	ns
			-20°C	-0.35 ± 0.07	0.09 ± 0.13	0.4387	>0.9999	ns
			-80°C	-0.14 ± 0.08	0.33 ± 0.14	0.4697	>0.9999	ns
			LN2	-0.10 ± 0.26	0.23 ± 0.05	0.3343	0.9078	ns
			LN2 w/o glycerol	-0.42 ± 0.19	0.11 ± 0.05	0.536	>0.9999	ns
The table Data displays the reduction in phage titer (Log10 PFU/mL) after 24 months of storage across various storage conditions and buffers. Data are presened as mean ± SD of three replicates for each condition at 24 months post-preservation. The p-values were calculated using the Kruskal-Wallis test, followed by Dunn's test to compare phage stability between each storage temperatures. Mean log1…

## Sheet: Table S6
Table S6. Phages similar to T4, T7, PhiX174, and MS2
T4-like phages	T7-like phages	Microvirus	Levivirus
Acinetobacter phage 133	Enterobacteria phage T7	Enterobacteria phage α3	Enterobacteria phage GA
Aeromonas phage 40RR2.8t	Kluyvera phage Kvp1	Enterobacteria phage G4	Enterobacteria phage JP34
(Aeromonas phage 40R)	Pseudomonas phage gh-1	Enterobacteria phage φX174	Enterobacteria phage KU1
Aeromonas phage 65	Vibrio phage VP4	Enterobacteria phage S13	Enterobacteria phage TH1
Aeromonas phage Aeh1		Enterobacteria phage φK	Enterobacteria phage BZ13
Aeromonas phage Aeh1		Enterobacteria phage St-1	Enterobacteria phage MS2
Enterobacteria phage D2A			Enterobacteria phage f2
Enterobacteria phage D8			Enterobacteria phage JP501
Enterobacteria phage SV14			Enterobacteria phage M12
Enterobacteria phage C16			Enterobacteria phage R17
Enterobacteria phage F10
Enterobacteria phage Fs-alpha
Enterobacteria phage PST
Enterobacteria phage SKII
Enterobacteria phage SKV
Enterobacteria phage SKX
Enterobacteria phage SV3
Enterobacteria phage T2
Enterobacteria phage T4
Enterobacteria phage T6
Pseudomonas phage 42
Vibrio phage KVP20
Vibrio phage KVP40
Vibrio phage nt-1
References
Family - Myoviridae. In Virus Taxonomy; King, A.M.Q., Adams, M.J., Carstens, E.B., Lefkowitz, E.J., Eds.; Elsevier: San Diego, 2012; pp. 46–62 ISBN 978-0-12-384684-6
Family - Podoviridae. In Virus Taxonomy; King, A.M.Q., Adams, M.J., Carstens, E.B., Lefkowitz, E.J., Eds.; Elsevier: San Diego, 2012; pp. 63–85 ISBN 978-0-12-384684-6
Family - Microviridae. In Virus Taxonomy; King, A.M.Q., Adams, M.J., Carstens, E.B., Lefkowitz, E.J., Eds.; Elsevier: San Diego, 2012; pp. 385–393 ISBN 978-0-12-384684-6
Family - Leviviridae. In Virus Taxonomy; King, A.M.Q., Adams, M.J., Carstens, E.B., Lefkowitz, E.J., Eds.; Elsevier: San Diego, 2012; pp. 1035–1043 ISBN 978-0-12-384684-6
